# Supplementary material for: A new species of the genus Duvalius sg. Neoduvalius from Montenegro with taxonomical remarks on the genus Duvalius (Coleoptera, Carabidae, Trechini)
Source: Zookeys. 2013 Mar 21;(278):91–104. doi: 10.3897/zookeys.278.4650 (PMC3677349; doi:10.3897/zookeys.278.4650)
Supplement: XML Treatment for Duvalius (Neoduvalius) gejzadunayi [file zookeys.278.4650-treatment1.xml]

<!DOCTYPE tp:taxon-treatment
  PUBLIC "-//TaxonX//DTD Taxonomic Treatment Publishing DTD v0 20100105//EN" "tax-treatment-NSO.dtd">
<tp:taxon-treatment xmlns:tp="http://www.plazi.org/taxpub"><tp:treatment-meta><mixed-citation publication-type="journal"><person-group><name><surname>Lohaj</surname><given-names>Roman</given-names></name><name><surname>Čeplík</surname><given-names>Dávid</given-names></name><name><surname>Lakota</surname><given-names>Ján</given-names></name></person-group><article-title>A new species of the genus 
                    <bold><italic>Duvalius</italic></bold> sg. 
                    <bold><italic>Neoduvalius</italic></bold> from Montenegro with taxonomical remarks on the genus 
                    <bold><italic>Duvalius</italic></bold> (Coleoptera, Carabidae, Trechini)
                </article-title><source>Zookeys</source><day>21</day><month>3</month><year>2013</year><volume>2013</volume><issue>278</issue><fpage>91</fpage><lpage>104</lpage><pub-id pub-id-type="doi">10.3897/zookeys.278.4650</pub-id></mixed-citation></tp:treatment-meta><tp:nomenclature><tp:taxon-name>
                        <tp:taxon-name-part taxon-name-part-type="genus">Duvalius</tp:taxon-name-part>
                        (<tp:taxon-name-part taxon-name-part-type="subgenus">Neoduvalius</tp:taxon-name-part>)
                        <tp:taxon-name-part taxon-name-part-type="species">gejzadunayi</tp:taxon-name-part>
                    <object-id xmlns:xlink="http://www.w3.org/1999/xlink" xlink:type="simple">urn:lsid:zoobank.org:act:707EAD03-4EE3-4A13-9592-1178ADA5938C</object-id>
								<object-id xmlns:xlink="http://www.w3.org/1999/xlink" xlink:type="simple">http://species-id.net/wiki/Duvalius_gejzadunayi</object-id>
								</tp:taxon-name><tp:taxon-status xmlns:xlink="http://www.w3.org/1999/xlink" xlink:type="simple">sp. n.</tp:taxon-status><xref ref-type="fig" rid="F1">Figs 1, 3</xref><xref ref-type="fig" rid="F2">5, 6, 7</xref></tp:nomenclature><tp:treatment-sec sec-type="Material examined"><title>Material examined.</title><p>Holotype male labelled as follows: „MONTENEGRO, Rožaje, Donje Biševo, Pećina u Dubokom potoku cave, 17.4.–11.8. 2009 traps, R.Lohaj, D.Čeplík &amp; G.Dunay lgt.“ (white label, printed) / „HOLOTYPUS <italic><tp:taxon-name>Duvalius (Neoduvalius) gejzadunayi</tp:taxon-name></italic> sp. n. R. Lohaj, D. Čeplík &amp; J.Lakota det. 2011“ (red label, printed), (NMP). Paratypes: 6 ♂♂ 7 ♀♀, the same data as Holotype (CDC, CGD, CAG, CJL, CRL, CVZ). All paratypes are labelled with white, printed locality labels and with red printed labels „PARATYPUS <italic><tp:taxon-name>Duvalius (Neoduvalius) gejzadunayi</tp:taxon-name></italic> sp.nov. R. Lohaj, D.Čeplík &amp; J.Lakota det. 2011“.
                    </p></tp:treatment-sec><tp:treatment-sec sec-type="Diagnosis"><title>Diagnosis.</title><p>A medium sized (L 5.5–6.3 mm), glabrous, depigmented, anophthalmous trechine species with the character states of the genus <italic><tp:taxon-name>Duvalius</tp:taxon-name></italic> Delarouzée, 1859 of subgenus <italic><tp:taxon-name>Neoduvalius</tp:taxon-name></italic> J. Müller, 1913 (<xref ref-type="fig" rid="F1">Fig. 1</xref>). Colour reddish-brown, pronotum cordiform, transverse, head large and rounded, with deep, complete frontal <!--PageBreak--><!--PageBreak-->furrows (<xref ref-type="fig" rid="F1">Fig. 3</xref>), elytral stria 3 with 3–4 discal setigerous punctures. Close to <italic><tp:taxon-name>Duvalius (Neoduvalius) starivlahi</tp:taxon-name></italic> Guéorguiev, Ćurčić, S.B. &amp; Ćurčić, B.P.M, 2000, from which is distinguished by several different morphological features (see: Discussion).
                    </p></tp:treatment-sec><tp:treatment-sec sec-type="Description"><title>Description.</title><p>TL 5.2–6.0 mm (HT 5.3 mm). Colour reddish-brown, legs, antennae and palpi paler. Glabrous, shiny, head and pronotum with distinct isodiametric microsculpture, microsculpture of elytra with isodiametric and transverse meshes.</p><p>Head large, rounded, neck markedly distinct, HL 0.85- 0.97 mm (HT 0.87 mm), HW 1.05–1.22 mm (HT 1.08 mm), slightly narrower than pronotum, index HL/HW 0.79 - 0.81 (HT 0,80), glabrous, with distinct isodiametric microsculpture. Frontal furrows deep, complete, reaching neck constriction. Head with two pairs of long supraorbital setae, anterior pair behind middle of head length, posterior pair at hind part of head near the neck. Mandibles relatively long and slender, acutely pointed, the right one with tridentate basal teeth. Clypeus with 2 pairs of setae, labrum with three pairs. Eyes completely reduced, in some specimens present as a dark spot. Antennae long and slender, reaching almost half of elytral length, covered with dense decumbent pubescence, antennomere 3 longest, scape and antennomeres 5–10 nearly equally long.</p><p>Pronotum glabrous, slightly transverse, with maximum width in anterior fifth, PL 0.95–1.08 mm (HT 1.00 mm), PW 1.13–1.40 mm (HT 1.25 mm), index PL/PW 0.75–0.81 (HT 0.80), on base distinctly narrower than on anterior margin. Sides rounded, before hind angles sinuate, anterior angles rounded, obtuse, posterior sharply pointed. Lateral furrows well developed, deep, with two pairs of setae; anterolateral setae situated in the anterior fifth, basolateral pair before hind angles. Median furrow weakly marked, visible in middle of pronotum.</p><p>Elytra glabrous, elongate, almost parallel-sided, with maximum width in middle, EL 2.80–3.25 mm (HT 3.00 mm), EW 1.75–2.10 mm (HT 1.85 mm), index EL/EW 1.58–1.70 (HT 1.62), apically rounded. Shoulders well defined, forming obtuse angle, scutellum small, flat; single pair of basal scutellar setigerous pores present. Elytral striae 1–4 well developed, deep, striae 5 –7 vanished, reduced to rows of foveae. Elytral stria 3 with 3–4 discal setigerous punctures (formula 3 + 3, 3 + 4, 4 + 3 or 4 + 4) and pair of apical ones. Umbilicate series consists of 9 setae on both elytra, formula 4 humeral + 2 middle + 3 apical, humeral group of umbilicate pores aggregated. Ventrites 4–6 glabrous, each with pair of setae on their posterior margins, anal ventrite with pair of setae in males and females.</p><p>Legs long, slender, densely pubescent, protibiae with a deep longitudinal furrow on their dorsal side. First two tarsomeres of male protarsi distinctly dilated and toothed at their internal margins. Tarsal claws long and slender, pointed at apex.</p><p>Aedeagus (<xref ref-type="fig" rid="F2">Figs 5, 6</xref>) 0.91–1.00 mm long (HT 0.97 mm), median lobe in lateral aspect regularly curved and moderately narrowed apically. Endophallus with copulatory piece widely bilobed both at base and apex, with a reduced bundle of scales in middle. Apex obtuse, widely rounded dorsaly. Parameres slender, length of parameres about half of length of aedeagus, each paramere with four thick apical setae.
                    </p><p>Female genitalia: (<xref ref-type="fig" rid="F2">Fig. 7</xref>): without peculiar features, apical segments of gonostyli elongated and slender, regularly curved, at apex pointed, with two dorsal and two ventral spines.
                    </p><!--PageBreak--><!--PageBreak--></tp:treatment-sec><tp:treatment-sec sec-type="Etymology"><title>Etymology.</title><p>Patronymic, dedicated to our dear friend Gejza Dunay (Kráľovce, Slovakia), member of our biospeleological expeditions on Balkans and one of the discoverers of this new species.</p></tp:treatment-sec><tp:treatment-sec sec-type="Distribution"><title>Distribution.</title><p>So far known only from the type locality, Duboki potok cave near Rožaje, Montenegro.</p></tp:treatment-sec><tp:treatment-sec sec-type="Topographic location and ecology"><title>Topographic location and ecology.</title><p>Rožaje town is situated in the easternmost part of Montenegro and is surrounded by high rugged mountains exceeding 2000 m, notably Bjelasica Mts to the west, Hajla Mts and Suva planina Mts to the south and Mokra Gora Mts to the east. To the north is the more open Pešter Polje hill country.</p><p>Pećina u Dubokom Potoku cave is situated at 1180 m near the village of Dinje Biševo, 8km north of Rožaje, on the left side of a deep clough valley with the Duboki Potok (English = „deep creek“) draining it. The Duboki Potok is one of the left-side confluents of Ibar river, which flows from this area to the Black Sea. The cave is inactive (without water course) with entrance of ca 1 × 1,5 m, followed by spacious hall with wet, black,  clay-like humus floor, but deeper in the cave this changes to an ochre-brown sticky mud. The cave floor is littered throughout with stones, stalagmites and stalactites occur only in the furthest recesses of the cave. Total length of the cave is nearly 60 m. Type series of <italic><tp:taxon-name>Duvalius gejzadunayi</tp:taxon-name></italic> sp. n. was collected by traps baited with cheese and meat, placed in various parts of the cave.
                    </p><sec sec-type="Associated fauna"><title>Associated fauna</title><p><tp:taxon-name>Araneae</tp:taxon-name> (det. A. Mock, Košice, Slovakia)
                        </p><p><tp:taxon-name>Dysderidae</tp:taxon-name> sp.
                        </p><p><tp:taxon-name>Pseudoscorpionidea</tp:taxon-name> (det. R. Ozimec, Zagreb, Croatia)
                        </p><p><tp:taxon-name>Neobisiidae</tp:taxon-name>:
                        </p><p><italic><tp:taxon-name>Neobisium (Blothrus) umbratile</tp:taxon-name></italic> Beier, 1938
                        </p><p><tp:taxon-name>Diplopoda</tp:taxon-name> (det. A. Mock, Košice, Slovakia)
                        </p><p><tp:taxon-name>Chordeumatidae</tp:taxon-name>:
                        </p><p><italic><tp:taxon-name>Melogona broelemenni</tp:taxon-name></italic> (Verhoeff)
                        </p><p><tp:taxon-name>Collembola</tp:taxon-name> (det. Ľ. Kováč, Košice, Slovakia)
                        </p><p><tp:taxon-name>Entomobryidae</tp:taxon-name>, <tp:taxon-name>Entomobryinae</tp:taxon-name>:
                        </p><p><italic><tp:taxon-name>Heteromurus nitidus</tp:taxon-name></italic> (Templeton, 1835)
                        </p><p><italic><tp:taxon-name>Verhoeffiella media</tp:taxon-name></italic> (Loksa et Bogojević, 1967)
                        </p><p><tp:taxon-name>Entomobryidae</tp:taxon-name>, <tp:taxon-name>Tomocerinae</tp:taxon-name>:
                        </p><p><italic><tp:taxon-name>Tomocerus</tp:taxon-name></italic> sp.
                        </p><p><tp:taxon-name>Arrhopalitidae</tp:taxon-name>:
                        </p><p><italic><tp:taxon-name>Arrhopalites principalis</tp:taxon-name></italic> Stach, 1945
                        </p><p><!--PageBreak-->Neelidae:</p><p><italic><tp:taxon-name>Megalothorax</tp:taxon-name></italic> sp.
                        </p><p><tp:taxon-name>Coleoptera</tp:taxon-name>
                        </p><p><tp:taxon-name>Leiodidae</tp:taxon-name>:
                        </p><p><italic><tp:taxon-name>Rozajella jovanvladimiri</tp:taxon-name></italic> Ćurčić SB et al., 2007 (type locality)
                        </p><p><tp:taxon-name>Staphylinidae</tp:taxon-name>, <tp:taxon-name>Pselaphinae</tp:taxon-name>:
                        </p><p><italic><tp:taxon-name>Bryaxis</tp:taxon-name></italic> sp.
                        </p><fig id="F1" position="float" orientation="portrait"><label>Figures 1–4.</label><caption><p><bold>1, 3</bold> <italic><tp:taxon-name>Duvalius (Neoduvalius) gejzadunayi</tp:taxon-name></italic> sp. n., Holotype male, Duboki potok cave <bold>2, 4</bold> <italic><tp:taxon-name>Duvalius (Neoduvalius) starivlahi</tp:taxon-name></italic> Guéorguiev et al. 2000, Topotype male, Hadži Prodanova pećina cave <bold>1, 2</bold> habitus, dorsal view <bold>3, 4</bold> detail of head and pronotum.</p></caption><graphic xmlns:xlink="http://www.w3.org/1999/xlink" xlink:href="ZooKeys-278-091-g001.jpg" position="float" orientation="portrait" xlink:type="simple"/></fig><fig id="F2" position="float" orientation="portrait"><label>Figures 5–7.</label><caption><p><italic><tp:taxon-name>Duvalius (Neoduvalius) gejzadunayi</tp:taxon-name></italic> sp. n., <bold>5</bold> aedeagus, left lateral aspect <bold>6</bold> aedeagus, dorsal aspect <bold>7</bold> female genitalia, ventral aspect</p></caption><graphic xmlns:xlink="http://www.w3.org/1999/xlink" xlink:href="ZooKeys-278-091-g002.jpg" position="float" orientation="portrait" xlink:type="simple"/></fig></sec></tp:treatment-sec></tp:taxon-treatment>
